# Supplementary material for: Exploring Thermal Stability, Vibrational Properties, and Biological Assessments of Dichloro(l-histidine)copper(II): A Combined Theoretical and Experimental Study
Source: ACS Omega. 2024 Oct 16;9(43):43488–502. doi: 10.1021/acsomega.4c05029 (PMC11525524; doi:10.1021/acsomega.4c05029)
Supplement: Supplementary file 1 — ao4c05029_si_001.cif [file ao4c05029_si_001.cif]

####################################################################### 
# 
# This file contains crystal structure data downloaded from the 
# Cambridge Structural Database (CSD) hosted by the Cambridge 
# Crystallographic Data Centre (CCDC).
# 
# Full information about CCDC data access policies and citation 
# guidelines are available at http://www.ccdc.cam.ac.uk/access/V1 
# 
# Audit and citation data items may have been added by the CCDC. 
# Please retain this information to preserve the provenance of 
# this file and to allow appropriate attribution of the data. 
# 
#######################################################################

data_DClHCu
_database_code_depnum_ccdc_archive 'CCDC 2373288'
loop_
_audit_author_name
_audit_author_address
'Joao Gomes Oliveira Neto'
;UFMA
Brazil
;
_audit_update_record             
;
2024-07-24 deposited with the CCDC.	2024-09-12 downloaded from the CCDC.
;
_symmetry_cell_setting           orthorhombic
_symmetry_space_group_name_H-M   'P 21 21 21'
_symmetry_Int_Tables_number      19
_space_group_name_Hall           'P 2ac 2ab'
loop_
_symmetry_equiv_pos_site_id
_symmetry_equiv_pos_as_xyz
1 x,y,z
2 1/2+x,1/2-y,-z
3 -x,1/2+y,1/2-z
4 1/2-x,-y,1/2+z
_cell_length_a                   9.992(7)
_cell_length_b                   5.937(9)
_cell_length_c                   17.472(6)
_cell_angle_alpha                90
_cell_angle_beta                 90
_cell_angle_gamma                90
_cell_volume                     1036.48
loop_
_atom_site_label
_atom_site_type_symbol
_atom_site_fract_x
_atom_site_fract_y
_atom_site_fract_z
Cu1 Cu 0.55840 0.32160 0.79250
Cl1 Cl 0.42830 0.32670 0.89730
Cl2 Cl 0.37850 0.33810 0.71180
O1 O 0.72680 0.36020 0.84970
O2 O 0.94600 0.40380 0.83160
N1 N 0.67560 0.32040 0.70130
N2 N 0.93900 0.15760 0.55940
N3 N 0.84150 0.33160 0.46880
C1 C 0.83070 0.36250 0.80810
C2 C 0.81710 0.28970 0.72360
C3 C 0.91400 0.41670 0.67270
C4 C 0.89430 0.35630 0.59000
C5 C 0.90650 0.14170 0.48580
C6 C 0.83470 0.46440 0.53070
H1 H 0.66300 0.45600 0.66900
H2 H 0.64100 0.17800 0.68000
H3 H 0.96300 0.03600 0.59500
H4 H 0.81200 0.38800 0.41800
H5 H 0.84400 0.11500 0.71700
H6 H 1.01500 0.37500 0.68900
H7 H 0.89800 0.59500 0.68000
H8 H 0.92800 0.00400 0.44800
H9 H 0.79000 0.62900 0.53300

#END
_chemical_name_systematic        dichlorobis(L-histidine)copper(II)
_chemical_name_common            DClHCu
_exptl_crystal_colour            'Dark blue'
_exptl_crystal_description       needles
_exptl_crystal_recrystallization_method 
'Re-crystallisation from solvent: water-methanol'
_ccdc_publ_extra_info            
;
Reason for no structure factor data deposited: 
Reason for no structure factor data deposited:  Structure solved by the powder X-ray diffraction method and refined by the Rietveld method.
;
